# Supplementary material for: ROBOTONT – Open-source and ROS-supported omnidirectional mobile robot for education and research
Source: HardwareX. 2023 Jun 1;14:e00436. doi: 10.1016/j.ohx.2023.e00436 (PMC10329175; doi:10.1016/j.ohx.2023.e00436)
Supplement: Supplementary data 1 [file mmc1.zip]

Archive with 1 entries (1 files):
- robotont-2.1-full-system-bom.ods
