# Supplementary material for: ROBOTONT – Open-source and ROS-supported omnidirectional mobile robot for education and research
Source: HardwareX. 2023 Jun 1;14:e00436. doi: 10.1016/j.ohx.2023.e00436 (PMC10329175; doi:10.1016/j.ohx.2023.e00436)
Supplement: Supplementary data 1 [file mmc1.zip › robotont-2.1-full-system-bom.ods]

## Sheet: Main structure of the Robot
	Components	Type/comment
Main chassis	top_plate	CNC milled polycarbonate
	bottom_plate
	Connecting plates
Wheel modules	Wheelmodules frame	CNC milled polycarbonate
	Pololu 37Dx68L motor	Pololu 37Dx68L
	Vex robotics wheel	Vex Robotics double roller 2.75“
	Technobots Coupling	Universal Coupling Insert - 6mm
Electronics	On board computer	Intel NUC with at least i5 processor
	STM32 NUCLEO-L476RG development board	Main controller - NUCLEO-L476RG
	Connector shield for NUCLEO-L476RG
	Motor driver board	Based on MC33886 chip, located in every wheel module
	Power management board	To power up all the equipment on board
	Voltage regulator for peripherals	XL4015-based 5A adjustable voltage regulator for peripherals, 1-16.8V
	4 cell Lithium battery	LiPo battery with at least 4000mAh
	E-Stop button	to power off all the moving system
	Power button
Addons	Camera	Realsense D435 attached to camera attachment
	Camera attachment	Polycarbonate frame is attached to the main frame with aluminium legs
	payload_tray	Polycarbonete frame attached to the main frame with metal bushings
	LED stripe	RGB led strip is attached on the top plate in main frame
	Could be any sensor with ROS support
Cables	Mini USB to USB A	Main controller - NUCLEO-L476RG connection to Intel NUC
	USB-C to USB-C	Camera connection to Intel NUC
	Custom cables	To connect motor drivers, NUCLEO-L476RG connector shield, PW modules
Fasteners	M3 and M4 torx head	The most of the attachments are M3 bolts

## Sheet: Producible details
Detail		Pieces per robot	Link	Way of manufacturing/material	Comment/detailed information
Main chassis	bottom_plate	1		CNC mill/polycarbonate	https://github.com/robotont/robotont-mechanics/tree/Ver-2.1
	top_plate	1		CNC mill/polycarbonate
	spacer_bottom_top	4		CNC mill/polycarbonate
	spacer_battery_side_leg_hole	2		CNC mill/polycarbonate
	spacer_battery_side_mid_hole	1		CNC mill/polycarbonate
	spacer battery_side_power_board	1		CNC mill/polycarbonate
Wheel module	motor_mount_back	3		CNC mill/polycarbonate
	motor_mount_front	3		CNC mill/polycarbonate
	wheelmodule_side	6		CNC mill/polycarbonate
Battery	battery_cap	1		CNC mill/polycarbonate
	battery_trigger	3		CNC mill/polycarbonate
Camera	cam_side_attach_left	1		CNC mill/polycarbonate
	cam_side_attach_right	1		CNC mill/polycarbonate
	camera_rear_panel	1		CNC mill/polycarbonate
	camera_fixing_pipe_10x10mm	2		handmade(saw, drill)/aluminuium bar	Length 160mm
	camera_tip_10x10mm	2		3D printed black PLA/PETG
Addons	payload_tray	1		CNC mill/polycarbonate

## Sheet: Fasteners
DIN 7991 8.8	M3 lenghts and links					M3			M4 lengths and links		M3 spacers
	6mm	8mm	10mm	12mm	16mm	washer	selflockingnut	hatnut	M4 butterfly	M4 16mm	male-female 5mm	female-female 10mm	female-male 8mm	female-female 45mm
Camera module
Cam_side_attach attachment to aluminium bar									2	2
Cam_side_attach attachment to robot				2			2
Camera_rear_panel to aluminium bar					4			4
Camera_rear_panel to camera	2
Wheelmodule
Motor attachment 3 motors to the motor_mount_front		18
Motor attachment 3 motors to the bottom plate			6
Battery module
Battery_trigger				1		1	1
spacer_battery_side_mid_hole				2		1	1
spacer battery_side_power_board				2		1	1
spacer_battery_side_leg_hole (2pcs.)			4	2			2
Electronics attachment
Motor drivers (3pcs.)	6										6
Power management 1tk	2										2
External power regulator 1tk	4										4
Nucleo+shield	4											2	2
Main assembly
top plate:
spacer_bottom_top				4
On-board computer attachment				2
bottom_plate:
spacer_bottom_top				4
payload_tray				8										4
Total:	18	18	10	27	4	3	7	4	2	2	12	2	2	4	115
price per unit	0.02	0.02	0.02	0.02	0.03	0.008	0.03	0.1	0.2	0.3	0.2	0.1	0.1	0.2
price all	0.36	0.36	0.2	0.54	0.12	0.024	0.21	0.4	0.4	0.6	2.4	0.2	0.2	0.8	6.814

## Sheet: Custom cables
	Custom cables

## Sheet: Motor drivers
Part name	QTY	Link / Comment
cap-220uF	2	https://www.tme.eu/ee/details/eeufc1v221
jst s4b-xh-A-1	1	https://www.tme.eu/ee/en/details/s4b-xh-a-1/raster-signal-connectors-2-50mm/jst/
jst s2b-xh-A-1	1	https://www.tme.eu/ee/en/details/s2b-xh-a-1/raster-signal-connectors-2-50mm/jst/
KF2510-A	1	https://www.aliexpress.com/item/32761711262.html
micromatch-8p-F	1	https://www.tme.eu/ee/en/details/amp-7-215079-8/micro-match-connectors-1-27mm/te-connectivity/7-215079-8/
MC33886 / MC33887	1	https://www.tme.eu/ee/details/mc33886pvw/mootori-ja-pwm-draiverid/nxp/
Drv PCB v2.1 (from JLCPCB)	1	https://github.com/robotont/robotont-driver-board

## Sheet: Power management board
Part name	QTY	Link / Comment	Link / Comment
PWR management PCB | 2.1.3	1	https://github.com/robotont/robotont-power-management-board	https://jlcpcb.com/
cap-1000uF	1	https://www.tme.eu/ee/en/details/eeufr1e102/tht-low-imped-electrolytic-capacitors/panasonic/
Resistor 1k2 1W PTH	1	https://www.tme.eu/ee/en/details/pr01-1k2/1w-metal-film-tht-resistors/vishay/pr01000101201ja100/
jst b2b-xh-a	1	https://www.tme.eu/ee/en/details/b2b-xh-a/raster-signal-connectors-2-50mm/jst/
jst b3b-xh-a	1	https://www.tme.eu/ee/en/details/b3b-xh-a/raster-signal-connectors-2-50mm/jst/
jst s5b-xh-a-1	1	https://www.tme.eu/ee/en/details/s5b-xh-a-1/raster-signal-connectors-2-50mm/jst/
microFit-2x2	1	https://www.tme.eu/ee/en/details/mx-43045-0409/raster-signal-connectors-3-00mm/molex/43045-0409/
microFit-2x1	1	https://www.tme.eu/ee/en/details/mx-43045-0212/raster-signal-connectors-3-00mm/molex/43045-0212/
microFit-2x3	1	https://www.tme.eu/ee/en/details/mx-43045-0612/raster-signal-connectors-3-00mm/molex/43045-0612/
fuse holder	1	https://www.aliexpress.com/item/33004159187.html
25A fuse	1	https://www.tme.eu/ee/en/details/0297025.wxnv/miniature-automotive-fuses/littelfuse/
FDMs6681Z	1	https://www.tme.eu/ee/en/details/fdms6681z/smd-p-channel-transistors/onsemi/
R-10k-0603	1	https://www.tme.eu/ee/en/details/smd0603-10k-1%25/0603-smd-resistors/royal-ohm/0603saf1002t5e/
xt60-pw-m	1	https://www.tme.eu/ee/en/details/xt60pw-m/dc-power-connectors/amass/
2N7002-7-F	1	https://www.tme.eu/ee/en/details/2n7002-7-f/smd-n-channel-transistors/diodes-incorporated/
lipo monitor F00872	1	https://www.aliexpress.com/item/1005003347620316.html
